# Supplementary material for: Serum Selenium and Age as Predictors of Metabolic Health in Middle-Aged Women: A Regression-Based Study
Source: Nutrients. 2025 Apr 24;17(9):1429. doi: 10.3390/nu17091429 (PMC12073846; doi:10.3390/nu17091429)
Supplement: Supplementary file 1 [file nutrients-17-01429-s001.zip]

Archive with 1 entries (1 files):
- nutrients-3589311-supplementary.pdf
